# Supplementary material for: A Perilipin Affects Lipid Droplet Homeostasis and Aerial Hyphal Growth, but Has Only Small Effects on Virulence in the Insect Pathogenic Fungus Beauveria bassiana
Source: J Fungi (Basel). 2022 Jun 15;8(6):634. doi: 10.3390/jof8060634 (PMC9225014; doi:10.3390/jof8060634)
Supplement: Supplementary file 1 [file jof-08-00634-s001.zip]

Archive with 1 entries (1 files):
- jof-1723234-supplementary.pdf
